# Supplementary material for: Bacillus velezensis A4 Against Fungal Pathogens via Membrane Integrity Disruption and Cellular Dysfunction in Fungal Pathogens
Source: J Fungi (Basel). 2025 Nov 29;11(12):851. doi: 10.3390/jof11120851 (PMC12733517; doi:10.3390/jof11120851)
Supplement: Supplementary file 1 [file jof-11-00851-s001.zip]

Archive with 1 entries (1 files):
- jof-3986516-supplementary.pdf
